# Supplementary material for: Blood group typing from whole-genome sequencing data
Source: PLoS One. 2020 Nov 12;15(11):e0242168. doi: 10.1371/journal.pone.0242168 (PMC7660531; doi:10.1371/journal.pone.0242168)
Supplement: S1 Table — Positions analyzed for blood group typing and their corresponding alleles. (XLSX) [file pone.0242168.s001.xlsx]

## Sheet: KEL
allele\position	184	int 3, pos 1	230	244	246	306	382	388	389	int 6, pos 328	538	539	574	577	578	715	730	int 8, pos 90	742	743	745	758	780	787	841	842	875	877	903	905	913	int 9, pos 1	948	965	986	1042	1088	1145	1216	1217	1268	1271	1283	1298	1377	1391	1420	1475	1477
KEL*01.1	-	G	G	T	T	C	C	C	G	A	C	G	C	A	T	G	G	G	C	G	G	A	G	G	C	G	G	C	G	T	G	G	G	C	T	C	G	A	C	G	C	C	G	C	G	C	C	G	C
KEL*01M.1															G
KEL*01N.01
KEL*01.02														T	C
KEL*01N.02				C											C
KEL*02															C
KEL*02N.01:02		C													C
KEL*02M.1															C																						A
KEL*02N.01															C
KEL*02M.2															C
KEL*02N.02							T								C
KEL*02.03															C										T
KEL*02N.03					A										C
KEL*02M.4															C
KEL*02N.04															C																					T
KEL*02M.5															C
KEL*02N.05															C
KEL*02.06															C
KEL*02M.6						A									C																													T
KEL*02N.06		A													C
KEL*02M.7															C
KEL*02N.07													T		C
KEL*02M.8															C
KEL*02N.08										G					C
KEL*02M.9															C
KEL*02N.09															C																														A
KEL*02.10															C
KEL*02M.10															C									A
KEL*02N.10															C																																T
KEL*02M.11															C																										T
KEL*02N.11															C														-
KEL*02.-12															C
KEL*02N.12															C																	A
KEL*02.-13															C																				C
KEL*02N.13															C																	T
KEL*02.-14.1											T				C
KEL*02.-14.2												A			C
KEL*02N.14															C																		A
KEL*02N.15															C																								T
KEL*02N.16															C																																		T
KEL*02.17															C															C
KEL*02N.17															C
KEL*02.-18.1								T							C
KEL*02.-18.2									A						C
KEL*02.-19															C																																	A
KEL*02N.19															C
KEL*02N.20															C
KEL*02.21															C											A
KEL*02N.21															C
KEL*02.-22															C																			T
KEL*02N.22															C			C
KEL*02.23															C																							G
KEL*02N.23	T													C	C
KEL*02.24												C			C
KEL*02N.24															C	T
KEL*02.25															C					A
KEL*02N.25															C
KEL*02.-26															C																									A
KEL*02.-27															C						A
KEL*02N.27															C		-
KEL*02.28															C				T
KEL*02N.28			T												C
KEL*02.-29															C
KEL*02N.29															C
KEL*02.-30															C																A
KEL*02.31															C												A
KEL*02.-32															C																											T
KEL*02.-33															C																												T
KEL*02.-34															C							G
KEL*02.-35															C								T
KEL*02.-36															C																															T
KEL*02.-37															C													T
[truncated: 19 more columns]

## Sheet: FY
allele\position	-69	-67	125	145	151	179	180	265	266	281	282	283	284	285	286	287	288	289	290	291	292	293	294	295	296	298	300	301	302	303	304	305	306	307	308	309	310	311	312	313	314	315	316	317	318	319	320	321	322
FY*01	T	T	G	G	T	C	T	C	G	C	T	G	G	C	T	G	G	C	C	T	G	T	C	C	T	G	A	C	A	G	C	T	G	G	C	T	G	T	G	G	G	C	A	G	T	G	C	C	C
FY*01N.01		C
FY*01W.01								T
FY*01N.02										-	-	-	-	-	-	-	-	-	-	-	-	-	-	-
FY*01W.02								T																		A
FY*01N.03
FY*01W.03
FY*01N.04																A
FY*01N.05
FY*01N.06
FY*01N.07
FY*01N.08	C
FY*01N.09																									A		C	A	C	T	G	-	-	-	-	-	-	-	-	-	-	-	-	-	-	-	-	-	-
FY*02			A
FY*02_Olsson			A																							A
FY*02W.01			A					T																		A
FY*02N.01		C	A
FY*02N.02			A
FY*02W.02			A	T				T																		A
FY*02N.03			A
FY*02W.03			A						A
FY*02N.04			A			-	-
FY*02W.04			A
FY*02N.05			A
FY*02N.06			A		-
[truncated: 179 more columns]

## Sheet: JK
allele\position	1	2	3	4	5	6	7	8	9	10	11	12	13	14	15	16	17	18	19	20	21	22	23	24	25	26	27	28	29	30	31	32	33	34	35	36	37	38	39	40	41	42	43	44	45	46	47	48	49
JK*01	A	T	G	G	A	G	G	A	C	A	G	C	C	C	C	A	C	T	A	T	G	G	T	T	A	G	A	G	T	G	G	A	C	A	G	C	C	C	C	A	C	T	A	T	G	G	T	T	A
JK*01N.01	-	-	-	-	-	-	-	-	-	-	-	-	-	-	-	-	-	-	-	-	-	-	-	-	-	-	-	-	-	-	-	-	-	-	-	-	-	-	-	-	-	-	-	-	-	-	-	-	-
JK*01W.01
JK*01N.02
JK*01W.02
JK*01N.03
JK*01W.03																												A
JK*01N.04
JK*01W.04
JK*01N.05
JK*01W.05
JK*01N.06
JK*01N.07
JK*01N.08
JK*01N.09																											-	-	-	-	-	-	-	-	-	-	-	-	-	-	-	-	-	-	-	-	-	-	-
JK*01N.10
JK*02
JK*02N.01
JK*02W.01
JK*02N.02
JK*02W.02
JK*02N.03
JK*02N.04
JK*02N.05
JK*02N.06
JK*02N.07
JK*02N.08
JK*02N.09
JK*02N.10
JK*02N.11
JK*02N.12
JK*02N.13
[truncated: 855 more columns]

## Sheet: YT
allele\position	101	169	266	1057
YT*01.01	G	G	G	C
YT*02.01				A
YT*03.01			A
YT*04.01		A
YT*05.01	A

## Sheet: DO
allele\position	int2, pos 2	int2, pos 1825	598	681	736	756	757	758	759	760	761	762	763	818	844	845	855	960	979	1087	1206
DO*01	T	A	T	C	G	A	T	G	A	C	T	A	C	C	C	C	C	T	C	T	A
DO*01N.01																	T
DO*01N.02						-	-	-	-	-	-	-	-
DO*01.-5													T
DO*01.-6																		G
DO*01.-8																				A
DO*01.-9																			T
DO*01.-10														A
DO*02																					G
DO*02N.01		G																			G
DO*02N.02	C																				G
DO*02N.03			C																		G
DO*02.-04					T																G
DO*02N.04				T																	G
DO*02.-07															A	A					G
DO*02.-08																				A	G

## Sheet: IN
allele\position	137	255	276	449	488
IN*01	C	C	C	G	C
IN*02	G
IN*02.–03	G	G
IN*02.–04	G				A
IN*02.–05	G			A
IN*02.–06	G		A

## Sheet: CO
allele\position	1	2	3	4	5	6	7	8	9	10	11	12	13	14	15	16	17	18	19	20	21	22	23	24	25	26	27	28	29	30	31	32	33	34	35	36	37	38	39	40	41	42	43	44	45	46	47	48	49
CO*01.01	A	T	G	G	C	C	A	G	C	G	A	G	T	T	C	A	A	G	A	A	G	A	A	G	C	T	C	T	T	C	T	G	G	A	G	G	G	C	A	G	T	G	G	T	G	G	C	C	G
CO*M.01
CO*01N.01	-	-	-	-	-	-	-	-	-	-	-	-	-	-	-	-	-	-	-	-	-	-	-	-	-	-	-	-	-	-	-	-	-	-	-	-	-	-	-	-	-	-	-	-	-	-	-	-	-
CO*01N.02
CO*01N.03
CO*01.-04
CO*01N.04
CO*01N.05
CO*01N.06
CO*02
[truncated: 338 more columns]

## Sheet: DI
allele\position	1287	1294	1438	1462	1643	1653	1654	1663	1669	1681	1694	1696	1707	1936	1937	1966	1967	1972	2561
DI*01	A	C	G	G	C	G	A	T	G	C	G	C	C	C	G	C	G	G	T
DI*02																			C
DI*02N.01				A															C
DI*02.03																		A	C
DI*02.05									A										C
DI*02.06					T														C
DI*02.07							T												C
DI*02.08		T																	C
DI*02.09											C								C
DI*02.10													A						C
DI*02.11																	A		C
DI*02.12																T			C
DI*02.13								C											C
DI*02.14.01															A				C
DI*02.15										T									C
DI*02.16	T									G									C
DI*02.17												T							C
DI*02.18												G							C
DI*02.19						C													C
DI*02.20			A																C
DI*02.21														T					C

## Sheet: LW
	299	346	347	348	349	350	351	352	353	354	355
	357	404	405	406	407	408	409	410	411	412	413
	s/5338	s/5385	s/5386	s/5387	s/5388	s/5389	s/5390	s/5391	s/5392	s/5393	s/5394
LW*05	A	A	C	C	T	G	C	G	C	A	G
LW*05N.01		-	-	-	-	-	-	-	-	-	-
LW*07	G
